# Supplementary material for: Lumbosacral stenosis in Labrador retriever military working dogs – an exomic exploratory study
Source: Canine Genet Epidemiol. 2017 Oct 23;4:12. doi: 10.1186/s40575-017-0052-6 (PMC5651560; doi:10.1186/s40575-017-0052-6)
Supplement: Supplementary file 1 — The demographic and clinical data of all 40 Labrador retriever military working dogs in the study. (XLSX 40 kb) [file 40575_2017_52_MOESM1_ESM.xlsx]

## Sheet: Sheet1
Table S1. Demographic and Clinical Data of All Dogs (N=40)
Dog Number	Sex	Coat Color	LBP Status	Age (Years)	Weight (kg)
1	F	Y	E	3	24.7208
2	M	C	N	2	32.4772
3	M	Y	E	1	31.2979
4	F	B	N	3	23.1332			Legend
5	M	B	E	3	28.1227			a = LS negative dog selected for exome sequencing
6	M	B	E	4	34.473			b = LS positive dog selected for exome sequencing
7	M	Y	E	5	32.6587			M = Male dog
8	M	B	E	5	34.2462			F = Female dog
9a	F	Y	E	2	24.494			B = Black coat color
10	M	Y	E	2	25.8548			Y = Yellow coat color
11b	M	B	E	5	34.0194			C = Chocolate coat color
12b	M	Y	N	3	31.7515			LBP = Low Back Pain
13	F	B	E	2	24.7208			LBP Status "N" = Negative for Low Back Pain
14	F	B	E	2	24.0404			LBP Status "E" = Equivocal for Low Back Pain
15b	M	B	E	4	33.1122
16	M	Y	E	1	27.2155
17	M	B	N	5	38.5554		Table S1
18	F	Y	N	4	27.6691		The demographic and clinical data of all 40 Labrador retriever military working dogs in the study
19	M	B	E	2	30.3907
20	F	B	N	2	24.494
21a	F	B	E	1	26.3084
22	M	B	E	1	31.7515
23a	F	B	E	1	22.4982
24	F	Y	N	4	30.3907
25	F	B	N	2	31.2979
26b	M	B	N	4	28.1227
27	M	B	E	3	28.5763
28	F	Y	E	3	25.2197
29	M	Y	E	2	34.0194
30	F	Y	E	2	22
31	M	Y	N	2	32.8854
32	F	Y	E	5	27.6691
33	F	B	E	2	25.4012
34	F	B	N	4	24.0404
35	M	B	N	2	32.4772
36	F	B	N	4	24.2672
37a	F	B	N	3	22.9064
38	F	B	E	3	25.8548
39	M	B	N	2	31.4793
40	F	Y	N	3	24.494
