# Supplementary material for: Lumbosacral stenosis in Labrador retriever military working dogs – an exomic exploratory study
Source: Canine Genet Epidemiol. 2017 Oct 23;4:12. doi: 10.1186/s40575-017-0052-6 (PMC5651560; doi:10.1186/s40575-017-0052-6)
Supplement: Supplementary file 2 — The qualitative and quantitative CT phenotyping of all 40 Labrador retriever military working dogs in the study. (XLSX 55 kb) [file 40575_2017_52_MOESM2_ESM.xlsx]

## Sheet: Sheet1
Table S2. Qualitative and Quantitative CT Phenotyping of LS in All Dogs (N=40)
Dog Number	Number of LS positive levels	L4 Cd		L5 Cr		L5 Cd		L6 Cr		L6 Cd		L7 Cr		L7 Cd		S1 Cr
		LS	FAR	LS	FAR	LS	FAR	LS	FAR	LS	FAR	LS	FAR	LS	FAR	LS	FAR
1	2	0	0.0810045	1	0.126808	0	0.174577	0	0.161134	0	0.26995	1	0.165839	0	0.289919	0	0.112597
2	1	0	0.125375	1	0.128315	0	0.217597	0	0.157854	0	0.216811	0	0.160652	0	0.287406	0	0.137741
3	2	0	0.0671902	1	0.035922	0	0.127391	1	0.0582432	0	0.201704	0	0.102639	0	0.230398	0	0.0873596
4	1	0	0.0934619	1	0.104697	0	0.207025	0	0.117667	0	0.232856	0	0.115807	0	0.281376	0	0.0912318			Legend
5	0	0	0.159812	0	0.102067	0	0.218045	0	0.1485	0	0.329264	0	0.144321	0	0.345743	0	0.162652			LS = Lumbosacral Stenosis
6	3	0	0.11505	1	0.0569881	1	0.159213	1	0.087497	0	0.220637	0	0.105888	0	0.269706	0	0.0901804			LS status "0" = No stenosis (LS negative)
7	0	0	0.0290548	0	0.0278584	0	0.0875266	0	0.0694703	0	0.139762	0	0.0654582	0	0.199193	0	0.0641026			LS status "1" = Stenosis (LS positive)
8	1	0	0.161301	1	0.0531552	0	0.17043	0	0.114955	0	0.228009	0	0.117365	0	0.227299	0	0.128868			a = LS negative dogs selected for exome sequencing
9a	0	0	0.114772	0	0.140423	0	0.249451	0	0.162454	0	0.232891	0	0.142434	0	0.263831	0	0.135887			b = LS positive dogs selected for exome sequencing
10	0	0	0.0576714	0	0.087735	0	0.192334	0	0.124144	0	0.245397	0	0.16798	0	0.270938	0	0.111395			FAR = Fat Area Ratio
11b	3	0	0.0375357	1	0.0555899	0	0.0993228	1	0.0852824	0	0.188542	1	0.0524617	0	0.262307	0	0.165859			Cr = Cranial
12b	1	0	0.0513033	1	0.0413411	0	0.162063	0	0.0781528	0	0.250899	0	0.0913561	0	0.226011	0	0.0991516			Cd = Caudal
13	3	0	0.0808898	1	0.0866437	1	0.188976	0	0.115642	0	0.209671	1	0.11562	0	0.285415	0	0.161441			L4 = 4th lumbar
14	0	0	0.11328	0	0.0753275	0	0.268908	0	0.14842	0	0.29715	0	0.127966	0	0.372142	0	0.194733			L5 = 5th lumbar
15b	4	0	0.080763	1	0.0471311	1	0.101665	1	0.0670498	0	0.20202	0	0.0789956	0	0.206824	1	0.0772427			L6 = 6th lumbar
16	2	0	0.121354	1	0.0931931	0	0.23861	1	0.0906393	0	0.260377	0	0.122973	0	0.271799	0	0.119347			L7 = 7th lumbar
17	2	1	0.0394961	1	0.0554156	0	0.128424	0	0.105649	0	0.204657	0	0.115726	0	0.232868	0	0.0855589			S1 = 1st sacral
18	2	1	0.0976577	1	0.0551003	0	0.236204	0	0.149807	0	0.293593	0	0.137157	0	0.283421	0	0.0952871
19	2	0	0.0821306	1	0.0496966	1	0.183201	0	0.137745	0	0.216677	0	0.100802	0	0.32952	0	0.111535
20	3	1	0.0716497	1	0.0936973	0	0.148382	0	0.0857803	0	0.25787	1	0.123498	0	0.279165	0	0.142206		Table S2
21a	1	0	0.0912422	1	0.108403	0	0.267753	0	0.142814	0	0.258633	0	0.162377	0	0.337595	0	0.173431		The qualitative and quantitative CT phenotyping of all 40 Labrador retriever military working dogs in the study
22	2	0	0.0806148	1	0.0910047	0	0.161625	1	0.0861689	0	0.190329	0	0.115972	0	0.216133	0	0.131163
23a	0	0	0.074041	0	0.106746	0	0.215158	0	0.155873	0	0.265316	0	0.153896	0	0.336862	0	0.148027
24	1	0	0.0852215	1	0.0811429	0	0.215007	0	0.147714	0	0.281509	0	0.178199	0	0.286162	0	0.111827
25	3	1	0.0430672	1	0.0605967	0	0.154571	0	0.120102	0	0.190027	1	0.108905	0	0.210736	0	0.0905109
26b	1	1	0.0988945	0	0.0288845	0	0.160276	0	0.0889621	0	0.195831	0	0.0807747	0	0.209447	0	0.129147
27	1	0	0.108929	1	0.119075	0	0.273749	0	0.179011	0	0.262916	0	0.126677	0	0.267036	0	0.0962127
28	3	0	0.0748803	1	0.0283487	1	0.151744	1	0.0636544	0	0.204431	0	0.125519	0	0.300957	0	0.162293
29	2	0	0.114507	1	0.0353645	0	0.12651	1	0.0789755	0	0.183183	0	0.0792155	0	0.225782	0	0.0444341
30	3	0	0.0775563	1	0.00669819	0	0.160578	1	0.107538	0	0.243075	1	0.183492	0	0.254915	0	0.151467
31	2	1	0.09133	0	0.0532853	0	0.234657	0	0.130523	0	0.230437	1	0.0842315	0	0.295775	0	0.129679
32	2	0	0.109041	1	0.089838	0	0.225919	0	0.135361	0	0.290101	0	0.138897	0	0.34124	1	0.119822
33	1	0	0.0826299	1	0.100886	0	0.224364	0	0.141371	0	0.272694	0	0.158425	0	0.269663	0	0.1023
34	2	0	0.0801587	1	0.0925468	0	0.163082	1	0.113816	0	0.276412	0	0.10806	0	0.368372	0	0.106744
35	1	0	0.173684	1	0.141608	0	0.250245	0	0.151557	0	0.372638	0	0.204449	0	0.379251	0	0.158881
36	2	1	0.0391933	1	0.100543	0	0.151261	0	0.151722	0	0.186849	0	0.156752	0	0.262136	0	0.10454
37a	0	0	0.113436	0	0.0880261	0	0.262098	0	0.157783	0	0.294138	0	0.152288	0	0.337799	0	0.14549
38	2	0	0.0926518	1	0.0977147	0	0.185372	0	0.170373	0	0.245965	0	0.14272	1	0.274063	0	0.139004
39	1	1	0.151758	0	0.182754	0	0.30743	0	0.16894	0	0.357601	0	0.205285	0	0.294289	0	0.143953
40	1	0	0.100621	1	0.113008	0	0.237768	0	0.137734	0	0.237099	0	0.155348	0	0.34693	0	0.18313
