# Supplementary material for: Lumbosacral stenosis in Labrador retriever military working dogs – an exomic exploratory study
Source: Canine Genet Epidemiol. 2017 Oct 23;4:12. doi: 10.1186/s40575-017-0052-6 (PMC5651560; doi:10.1186/s40575-017-0052-6)
Supplement: Supplementary file 3 — List of 82 exonic variants and the 33 genes they belong to, as identified in the manual method to match the sample genotype parameters. Also listed are the positions (chromosome number and loci) of the variants in the canine genome, the gene symbols they correspond to, and the sequence variation detected. Instances where the gene is read in reverse, parentheses were used to denote sequence of both strands (sense: within parentheses; reverse: outside parentheses). (XLSX 39 kb) [file 40575_2017_52_MOESM3_ESM.xlsx]

## Sheet: Sheet1
	Table S3. List of Genes with Exonic Single Nucleotide Variants Identified by Manual Method
	Variant Number	Canine chromosome number	Position	Gene symbol	Unaffected sequence	Affected sequence
	1	1	89360055	DOCK8	T	C
	2	1	118921713	SLC7A10	C	T
	3	1	119322126	RGS9BP	C(G)	T(A)
	4	1	120453353	TSHZ3	C	T
	5	4	20145950	KIF1BP	G	A
	6	6	9069346	TFR2	C	T
	7	7	2203010	KIF21B	C	T
	8	7	10364384	DTL	G	A
	9	7	56104696	ASXL3	T(A)	C(G)			Table S3.
	10	7	56104802	ASXL3	G(C)	T(A)			List of 82 exonic variants and the 33 genes they belong to,
	11	7	56106097	ASXL3	C(G)	T(A)			as identified in the manual method to match the sample genotype parameters.
	12	7	57689546	TRAPPC8	C	T			Also listed are the positions (chromosome number and loci) of the variants in the canine genome,
	13	7	57946958	TTR	T(A)	C(G)			the gene symbols they correspond to, and the sequence variation detected.
	14	8	4065167	LRRC16B	G	A			Instances where the gene is read in reverse, parentheses were used to denote
	15	8	50655038	ADCK1	C	T			sequence of both strands (sense: within parentheses; reverse: outside parentheses).
	16	10	69081780	ADD2	C(G)	T(A)
	17	11	24735565	SPOCK1	G (C)	A(T)
	18	13	22573204	RNF139	A	G
	19	13	22573204	TATDN1	A(T)	G(C )
	20	14	26883347	EEF1A1	G	A
	21	14	26883912	EEF1A1	G	A
	22	14	31311638	AGR2	G(C )	A(T)
	23	14	36176692	DNAJA1	A(T)	G(C )
	24	14	36176713	DNAJA1	A(T)	G(C )
	25	14	52320547	TMEM168	G(C )	A(T)
	26	15	61421904	CPE	T	G
	27	17	8320429	GREB1	A	G
	28	20	39606726	BSN	C(G)	T(A)
	29	20	39607968	BSN	G(C )	A(T)
	30	20	45454325	ABHD8	T	C
	31	21	25954898	FOLR2	T(A)	C(G)
	32	25	19512970	PALLD	T	C
	33	25	19513039	PALLD	C	T
	34	27	25335426	ABCC9	C	T
	35	27	31190558	PTPRO	T(A)	C(G)
	36	32	17161549	SMARCAD1	T	A
	37	34	32184660	ZBBX	A(T)	T(A)
	38	34	32184727	ZBBX	T(A)	C(G)
	39	X	19788051	ZFX	A	C
	40	X	19788059	ZFX	C	A
	41	X	19788111	ZFX	C	T
	42	X	19788144	ZFX	G	A
	43	X	19789071	ZFX	G	A
	44	X	19789132	ZFX	A	T
	45	X	19789173	ZFX	C	A
	46	X	19789176	ZFX	C	T
	47	X	19789317	ZFX	A	G
	48	X	19789321	ZFX	G	A
	49	X	19789401	ZFX	C	T
	50	X	19789437	ZFX	C	T
	51	X	19789440	ZFX	C	T
	52	X	19789458	ZFX	A	G
	53	X	19789494	ZFX	G	C
	54	X	19789503	ZFX	G	A
	55	X	19789515	ZFX	G	A
	56	X	19789551	ZFX	G	A
	57	X	19789563	ZFX	A	G
	58	X	19789569	ZFX	T	C
	59	X	19789651	ZFX	C	G
	60	X	19789653	ZFX	T	C
	61	X	19789689	ZFX	C	T
	62	X	19789692	ZFX	C	T
	63	X	19789716	ZFX	T	C
	64	X	19789740	ZFX	G	A
	65	X	19789749	ZFX	G	A
	66	X	19789803	ZFX	T	C
	67	X	19789818	ZFX	C	T
	68	X	19789839	ZFX	A	G
	69	X	19789906	ZFX	C	T
	70	X	19789908	ZFX	C	G
	71	X	19789914	ZFX	C	T
	72	X	19790001	ZFX	C	T
	73	X	19790028	ZFX	G	A
	74	X	19790031	ZFX	C	T
	75	X	19790040	ZFX	T	C
	76	X	19790091	ZFX	A	G
	77	X	19790106	ZFX	C	T
	78	X	19790136	ZFX	T	G
	79	X	19790197	ZFX	C	T
	80	X	19790207	ZFX	A	G
	81	X	35651733	USP9X	G (C)	A (T)
	82	X	35659594	USP9X	G (C)	A (T)
