# Supplementary material for: Lumbosacral stenosis in Labrador retriever military working dogs – an exomic exploratory study
Source: Canine Genet Epidemiol. 2017 Oct 23;4:12. doi: 10.1186/s40575-017-0052-6 (PMC5651560; doi:10.1186/s40575-017-0052-6)
Supplement: Supplementary file 4 — List of 33 genes identified with exonic variants and their biological significance (as identified from biological databases and previously published literature). (XLSX 48 kb) [file 40575_2017_52_MOESM4_ESM.xlsx]

## Sheet: Sheet1
Table S4. Biological Function and Clinical Significance of the 33 Genes Identified with Exonic Single Nucleotide Variants
Chr #	Predicted gene	Conserved species	Description	Biological function	Clinical significance
1	DOCK8	Chimps, Rhesus Monkey, Cow, Chicken, Frog, Rat, Zebrafish	Dedicator of cytokinesis 8	Encodes a member of DOCK180 family guanine nucleotide exchange factors that interact with Rho GTPases & take part in intracellular signalling networks.	Autosomal recessive form of hyper-IgE syndrome
1	SLC7A10	Chimps, Frog Chicken, Rat, Zebrafish	Solute carrier family 7 member 10	Asc-type amino acid transporter - Mediates high-affinity transport of D-seine and several other neutral amino acids	Visceral fat in women
1	RGS9BP	Chimps, Rhesus Monkey, Cow, Frog Chicken, Rat, Zebrafish,	Regulator of G protein signaling 9 binding protein	Encodes protein that regulates G protein-coupled receptor signaling in photo-transduction. Bovine and mouse studies show the protein to be expressed only in the retina (rod outer segment membranes)	Bradyopsia (prolonged electro-retinal response suppression or PERRS)
1	TSHZ3	Chimps, Rhesus Monkey, Cow, Rat, Chicken, Zebrafish, Frog	Teashirt zinc finger homeobox 3	Methylation of TSHZ3 promoter is present in breast/prostrate cancer. Regulation of myogenic differentiation in the ureter in conjunction with SOX9 and MYOCD	Breast & Prostrate cancer, Pelvi-ureteric junction obstruction
4	KIAA1279 a.k.a. KIF1BP	Chimps, Rhesus Monkey, Cow, Rat, Chicken, Zebrafish, Frog, Fruit fly, Mosquito	KIF1 (kinesin family member 1) binding protein	Encodes protein that localizes to the mitochondria and maybe involved in regulating mitochondrial transport	Goldberg-Shprintzen megacolon syndrome
6	TFR2	Chimps, Rhesus Monkey, Cow, Rat, Zebrafish	Transferrin receptor 2	Single-pass type II membrane protein (member of transferrin receptor-like family) that mediates cellular uptake of transferrin-bound iron (iron metabolism/hepatocyte function/erythrocyte differentiation)	Hereditary hemochromatosis type III
7	KIF21B	Chimps, Rat, Frog Chicken, Zebrafish	Kinesin family member 21B	Encodes member of kinesin superfamily (ATP-dependent microtubule-based motor proteins involved in intracellular transport of membranous organelles)	Inflammatory bowel disease Multiple sclerosis
7	DTL	Chimps, Rhesus Monkey, Cow, Rat, Chicken, Zebrafish, Frog	Denticleless E3 ubiquitin protein ligase homolog	Involved in stress-related DNA damage repair and ubiquitin-protein	Cancers - ovarian, colon, gastric, breast, liver, throat, osteosarcoma, Ewing sarcoma
7	ASXL3	Chimps, Rhesus Monkey, Cow, Chicken, Frog	Additional sex combs like transcriptional regulator 3	Belongs to family of epigenetic scaffold proteins	Both cancerous and non-cancerous diseases
7	TRAPPC8	Chimps, Rhesus Monkey, Cow, Rat, Chicken, Zebrafish, Frog, Rice A. thaliana, Fruit fly, Mosquito	Trafficking protein particle complex 8	Involved in various stages of vesicle transport	NA
7	TTR	Chimps, Rhesus Monkey, Cow, Rat, Chicken, Zebrafish, Frog	Transthyretin	One of the 3 prealbumin carrier proteins that transport thyroid hormones in the plasma and CSF, also retinol in plasma. Also found on cartilage surfaces (extracellular matrix organization). More than 80 mutations reported - mostly related to amyloid deposition disorders affecting peripheral nerves and/or heart.Associated with aging (loss over time) leads to Alzheimers. Neuropeptide Y	Amyloidotic polyneuropathy, euthyroid hyperthyroxinaemia, amyloidotic vitreous opacities, cardiomyopathy, oculoleptomeningeal amyloidosis, meningocerebrovascular amyloidosis, carpal tunnel syndrome, Leiden muscular dystrophy, osteoarthritis and spinal stenosis
8	LRRC16B	Chimps, Rhesus Monkey, Cow, Rat, Chicken, Zebrafish, Frog	Leucine rich repeat containing 16B	Candidate onco-fetal gene (expressed in embryos/fetuses that should get down-regulated/ undetectable in adult tissue, but are found in tumors). Also in mammalian neurogenesis.	Cancer
8	ADCK1	Chimps, Rhesus Monkey, Cow, Rat, Chicken, Zebrafish, Frog, Fruit fly, Mosquito, A. thaliana, C. elegans, S. cerevisiae, S. pombe, M. oryzae, N. crassa, Rice	aarF domain containing kinase 1	Function unknown.	NA
10	ADD2 a.k.a. ADDB	Chimps, Rhesus Monkey, Cow, Rat, Chicken, Zebrafish, Frog	Adducin 2	Encodes for beta subunit of the adducin family that cross-links actin filaments with spectrin at cytoskeletal membrane. Primarily found in brain and hematopoietic cells.	Hypertension, Hemolytic anemia, Impaired synaptic plasticity, IgA nephropathy
11	SPOCK1	Chimps, Rhesus Monkey, Cow, Rat, Chicken, Zebrafish	Sparc/osteonectin, cwcv and kazal-like domains proteoglycan (testican) 1	Encodes the protein core of plasma proteoglycan containing chondroitin and heparan-sulfate chains. Function unknown. Suspected to be similar to thyropin-type cysteine protease-inhibitors (protease inhibition).	Lung cancer, pancreatic cancer, variation of age at menarche.
13	RNF139	Chimps, Rhesus Monkey, Cow, Rat, Chicken, Zebrafish, Frog, Fruit fly, Mosquito	Ring finger protein 139	Encodes multi-membrane spanning protein that contains a RING-H2 finger. Located in the endoplasmic reticulum. Has ubiquitin ligase activity. Possibly responsible for degradation of tumor suppressor gene.	Hereditary renal and non-medullary thyroid cancer
13	TATDN1	Chimps, Rhesus Monkey, Cow, Chicken, Zebrafish, Frog, Fruit fly, Mosquito, A. thaliana, Rice, S. cerevisiae, K. lactis, E. gossypii, S. pombe, M. oryzae, N. crassa	TatD Dnase domain containing 1	Function unknown.	NA
14	EEF1A1	Chimps, Rhesus Monkey, Cow, Rat, Chicken, Zebrafish, Frog, A. thaliana, Fruit fly and Mosquito	Eukaryotic translation elongation factor 1 alpha 1	Encodes an isoform of the alpha subunit of the elongation factor-1 complex that enzymatically delivers amino-acyl tRNAs to the ribosome during translation. Expressed in the brain, placenta, lung, liver, kidney, and pancreas	Precancerous hepatic lesions in hepatitis B related liver carcinogenesis. Also other diseases associated with telomere dysfunction, and/or DNA damage.
14	AGR2	Chimps, Rhesus Monkey, Cow, Rat, Chicken, Zebrafish, Frog	Anterior gradient 2	Part of the pro-oncogenic protein disulfide isomerase (PDI) family - it maintains homeostasis in the endoplasmic reticulum	Cancers - breast, liver, throat, colon, pancreatic, ovarian, thyroid, gastric, prostrate, adenoma etc.
14	DNAJA1	Chimps, Rhesus Monkey, Cow, Rat, Chicken, Zebrafish, Frog	DnaJ homolog superfamily A member 1 isoform	DnaJ heat shock superfamily	Pancreatic cancer
14	TMEM168	Chimps, Rhesus Monkey, Cow, Rat, Chicken, Zebrafish, Frog	Transmembrane protein 168	Proposed: membrane-associated HD superfamily phosphohydrolase	NA
15	CPE	Chimps, Rhesus Monkey, Cow, Rat, Chicken, Zebrafish, Frog, C. elegans.	Carboxy-peptidase E	Encodes member of M14 family of Metallo-carboxypeptidases. Peripheral membrane protein cleaves C-terminal amino acid residues & is involved in biosynthesis of peptide hormones & neurotransmitters like insulin. Functions as a neurotrophic factor promoting neuronal survival and/or sorting receptor that binds to regulated secretory pathway proteins.	Type 2 diabetes Pancreatic cancer Colorectal cancer Alzheimer's, Coronary atherosclerosis Obesity
17	GREB1 or KIAA0575	Chimps, Rhesus Monkey, Cow, Rat, Chicken, Zebrafish, Frog	Growth regulation by estrogen in breast cancer 1	An early response estrogen-responsive gene in the estrogen receptor-regulated pathway. Believed to play an important role in hormone-responsive tissues and cancer.	Breast cancer, Ovarian cancer, Endometriosis, Prostrate cancer, Polycystic ovarian syndrome
20	BSN or ZNF231	Chimps, Rhesus Monkey, Cow, Rat, Chicken, Zebrafish, Frog	Bassoon presynaptic cytomatrix protein	Expressed primarily in the brain, this gene is believed to encode a scaffolding protein that is involved in organizing the presynaptic cytoskeleton (metal ion binding).	Crohn's disease, Schizophrenia, neurodegenerative disorders like multiple system atrophy.
20	ABHD8	Chimps, Rhesus Monkey, Cow, Rat, Chicken, Zebrafish, Frog	Abhydrolase domain-containing protein 8	In humans, this gene is upstream of, and in head-to-head orientation with the gene for mitochondrial ribosomal protein L34. Predicted protein has alpha/beta hydrolase fold and secretory lipase domains.	Breast cancer
21	FOLR2 or FBP	Chimps, Rhesus Monkey, Cow, Rat	Folate receptor 2 (fetal)	Encodes a member of the folate receptor family. Proteins of this family have high sequence homology with each other, and have a high affinity for folic acid and its derivatives, mediating the delivery of 5-methyltetrahydrofolate to the interior of cells.	Rheumatoid arthritis, atherosclerosis, osteoarthritis, pancreatic cancer, arsenic susceptibility in mice.
25	PALLD	Chimps, Rhesus Monkey, Cow, Rat, Chicken, Zebrafish, Frog	Palladin	Encodes a cytoskeletal protein that is required for organizing the actin cytoskeleton - a component of actin containing microfilaments that is involved in the control of cell shape, adhesion and contraction.	Pancreatic cancer, breast cancer, colon cancer, atherosclerosis, myocardial infarction.
27	ABCC9	Chimps, Rhesus Monkey, Cow, Rat, Chicken, Zebrafish, Frog, Fruit fly, Mosquito	ATP-binding cassette, subfamily C (CFTR/MRP), member 9	Encodes a membrane-associated protein that is part of the ATP-binding cassette superfamily (transport various molecules across extra- and intra-cellular membranes). This protein is also a part of the MRP subfamily that is involved in multi-drug resistance. The protein forms ATP-sensitive potassium channels in cardiac, skeletal, and vascular and non-vascular smooth muscle.	Cardiomyopathy, aging pathology, Alzheimer's, early repolarization syndrome, Brugada syndrome, myocardial infarction, hypertrichosis, Cantu syndrome, familial hypokalemic periodic paralysis.
27	PTPRO	Chimps, Cow, Rat, Chicken, Zebrafish	Protein tyrosine phosphatase, receptor type, O	Encodes member of R3 subtype family of receptor-type protein tyrosine phosphatase. Localized to apical surface of polarized cells and may have tissue specific functions through activation of Src family kinases. Multiple isoform-specific & tissue-specific functions (regulation of osteoclast production & activity, inhibition of cell proliferation & apoptosis - candidate TSG).	Several types of cancer (leukemia, colon, liver, breast, esophageal, lung), chronic fibrotic liver diseases, autosomal recessive nephrotic syndrome.
32	SMARCAD1	Chimps, Rhesus Monkey, Cow, Rat, Chicken, Zebrafish, Frog, Fruit fly, Mosquito	SWI/SNF-related, matrix-associated actin-dependent regulator of chromatin, subfamily a, containing DEAD/H box 1	Encodes a member of the SNF subfamily of helicase proteins that plays a critical role in restoration of heterochromatin organization and propagation of epigenetic patterns after DNA replication by mediating histone H3/H4 de-acetylation.	Adermato-glyphia
34	ZBBX	Chimps, Rhesus Monkey, Cow, Rat, Frog	Zinc finger, B-box domain containing	Function unknown.	NA
X	ZFX	Chimps, Cow, Rat, Chicken, Zebrafish, Frog	Zinc finger protein, X-linked	Structurally similar to a related gene on Y chromosome. Encodes a member of the krueppel C2H2-type zinc-finger protein family. Full-length protein product contains an acidic transcriptional activation domain, a nuclear localization sequence & DNA binding domain (13 C2H2-type zinc fingers). Mice studies suggest role in stem cell self-renewal, not growth & differentiation of stem cell progeny.	Several types of cancer - squamous cell, colorectal, liver, leukemia, gastric, glioma), acute myeloid leukemia (mice).
X	USP9X	Chimps, Cow, Rat, Chicken, Zebrafish, Frog	Ubiquitin specific peptidase 9, X-linked	Encodes a member of the peptidase C19 family that is similar to ubiquitin-specific proteases. Escapes X-inactivation.	Cancers, Turner's syndrome
Table S4.
List of 33 genes identified with exonic variants and their biological significance (as identified from biological databases and previously published literature).
